# Supplementary material for: Spectral data of refractive index and extinction coefficient for thin films of titanium group metals used for fabrication of optical microstructures
Source: Data Brief. 2019 Nov 28;28:104903. doi: 10.1016/j.dib.2019.104903 (PMC6911987; doi:10.1016/j.dib.2019.104903)
Supplement: Multimedia component 1 [file mmc1.xlsx]

## Sheet: Лист1
Spectral dependence of optical constants for Hf
wavelength, nm	refractive index (n)	extinction coefficient (k)
300	1.3376	1.9981
302	1.343	2.0116
304	1.3494	2.0261
306	1.3554	2.0396
308	1.3603	2.0525
310	1.3659	2.0679
312	1.3714	2.0822
314	1.3773	2.0972
316	1.3833	2.1119
318	1.3906	2.1276
320	1.3984	2.143
322	1.406	2.1575
324	1.4141	2.1712
326	1.4231	2.1853
328	1.433	2.1986
330	1.4418	2.212
332	1.4514	2.2264
334	1.4599	2.2394
336	1.4696	2.2529
338	1.4784	2.2669
340	1.487	2.2804
342	1.4961	2.2942
344	1.5046	2.3082
346	1.5144	2.321
348	1.5228	2.3353
350	1.5325	2.3487
352	1.5409	2.3613
354	1.5509	2.3742
356	1.5601	2.3876
358	1.5699	2.3999
360	1.5794	2.4128
362	1.5895	2.4244
364	1.6001	2.4379
366	1.6101	2.4496
368	1.6204	2.4624
370	1.6308	2.4746
372	1.6413	2.4862
374	1.6521	2.4979
376	1.6626	2.5093
378	1.6737	2.5205
380	1.6845	2.5317
382	1.6951	2.5428
384	1.7064	2.5535
386	1.7172	2.5636
388	1.7286	2.5741
390	1.7397	2.584
392	1.7508	2.5938
394	1.762	2.6034
396	1.773	2.6124
398	1.7837	2.6213
400	1.7949	2.6299
402	1.806	2.6387
404	1.8175	2.6476
406	1.8296	2.6572
408	1.8413	2.6657
410	1.8526	2.6743
412	1.8635	2.6826
414	1.8748	2.6907
416	1.886	2.6987
418	1.8971	2.7064
420	1.9079	2.7142
422	1.9185	2.722
424	1.9294	2.7297
426	1.9402	2.7372
428	1.9511	2.7447
430	1.9619	2.7522
432	1.9727	2.7597
434	1.9832	2.7667
436	1.994	2.7741
438	2.0044	2.781
440	2.0148	2.788
442	2.0252	2.7952
444	2.036	2.8021
446	2.0467	2.8091
448	2.057	2.8159
450	2.0672	2.8224
452	2.077	2.8289
454	2.087	2.835
456	2.0974	2.8417
458	2.1081	2.8484
460	2.1187	2.8549
462	2.1292	2.8617
464	2.1394	2.8679
466	2.1489	2.8738
468	2.1589	2.8798
470	2.1684	2.8857
472	2.1776	2.8913
474	2.1881	2.8974
476	2.1988	2.9036
478	2.2093	2.9097
480	2.2201	2.9159
482	2.2296	2.9213
484	2.2392	2.9265
486	2.249	2.9319
488	2.2591	2.9374
490	2.2693	2.9428
492	2.2789	2.9478
494	2.2883	2.9526
496	2.2978	2.9574
498	2.3079	2.9626
500	2.3183	2.9677
502	2.3286	2.9726
504	2.339	2.9777
506	2.3491	2.9824
508	2.3591	2.9868
510	2.3694	2.9915
512	2.3798	2.9964
514	2.3899	3.0006
516	2.4004	3.0048
518	2.411	3.0092
520	2.4216	3.0136
522	2.4317	3.0177
524	2.4417	3.0213
526	2.4522	3.025
528	2.4625	3.0286
530	2.4725	3.0322
532	2.4829	3.0358
534	2.4928	3.0388
536	2.5028	3.0418
538	2.5128	3.0446
540	2.5227	3.0471
542	2.5323	3.0499
544	2.5418	3.0524
546	2.5513	3.0544
548	2.5609	3.0568
550	2.5702	3.0587
552	2.5796	3.0608
554	2.5891	3.0627
556	2.598	3.0643
558	2.607	3.0661
560	2.616	3.0678
562	2.6251	3.0693
564	2.6341	3.0709
566	2.6423	3.0721
568	2.6506	3.0731
570	2.6589	3.0742
572	2.6671	3.0753
574	2.6749	3.0764
576	2.6822	3.077
578	2.69	3.078
580	2.6974	3.0789
582	2.7043	3.0795
584	2.7113	3.0801
585	2.7177	3.0811
587	2.7234	3.0816
589	2.7303	3.0824
591	2.7367	3.0828
593	2.7432	3.0831
595	2.7498	3.0836
597	2.7561	3.0842
599	2.762	3.0847
601	2.7678	3.0854
603	2.7741	3.0857
605	2.7797	3.0865
607	2.7855	3.087
609	2.7908	3.0872
611	2.7961	3.0873
613	2.8011	3.0881
615	2.806	3.0887
617	2.8114	3.089
619	2.8161	3.0897
621	2.8207	3.0903
623	2.8251	3.0908
625	2.8296	3.0912
627	2.8344	3.092
629	2.8385	3.0927
631	2.8428	3.0939
633	2.8469	3.0948
635	2.8512	3.0957
637	2.8552	3.0966
639	2.859	3.0978
641	2.8628	3.0988
643	2.8666	3.1003
645	2.8703	3.1019
647	2.8738	3.1033
649	2.8775	3.1046
651	2.8809	3.1062
653	2.884	3.1079
655	2.8875	3.1093
657	2.891	3.1112
659	2.8941	3.1131
661	2.8974	3.1152
663	2.9001	3.1166
665	2.903	3.1185
667	2.9057	3.1206
669	2.9086	3.1226
671	2.9111	3.1245
673	2.9139	3.1268
675	2.9167	3.1292
677	2.9194	3.1314
679	2.9221	3.1336
681	2.9246	3.1362
683	2.9272	3.1386
685	2.9299	3.1415
687	2.9324	3.1437
689	2.9347	3.1462
691	2.937	3.1491
693	2.9396	3.1519
695	2.9423	3.1546
697	2.9445	3.1578
699	2.9466	3.1608
701	2.9491	3.1641
703	2.9515	3.1671
705	2.9539	3.1704
707	2.9563	3.1737
709	2.9584	3.1771
711	2.9609	3.1801
713	2.9628	3.1837
715	2.9654	3.1871
717	2.9678	3.1904
719	2.9701	3.1945
721	2.9723	3.198
723	2.9749	3.2025
725	2.9768	3.2058
727	2.9794	3.2097
729	2.9814	3.2138
731	2.9835	3.2175
733	2.9861	3.2217
735	2.9883	3.2259
737	2.9906	3.23
739	2.993	3.2341
741	2.9949	3.2385
743	2.9971	3.2426
745	3.0002	3.247
747	3.0022	3.2517
749	3.0045	3.2559
751	3.0065	3.26
753	3.009	3.2645
755	3.0118	3.2688
757	3.0138	3.2735
759	3.017	3.2785
761	3.0191	3.2834
763	3.0211	3.2869
765	3.0231	3.291
767	3.0257	3.2951
769	3.028	3.3
771	3.0304	3.3057
773	3.0325	3.3101
775	3.0357	3.3155
777	3.0386	3.3206
779	3.0413	3.3256
781	3.0431	3.3303
783	3.0455	3.335
785	3.049	3.3403
787	3.0517	3.3457
789	3.0543	3.3504
791	3.0565	3.3554
793	3.0592	3.3605
795	3.0622	3.365
797	3.0652	3.3715
799	3.068	3.3759
801	3.0708	3.381
803	3.0735	3.3857
805	3.0768	3.3916
807	3.0796	3.3971
809	3.0823	3.4027
811	3.0856	3.4075
813	3.0883	3.413
815	3.0921	3.4193
817	3.0969	3.4264
819	3.0998	3.4333
821	3.1013	3.4363
823	3.1033	3.4394
825	3.1055	3.4428
827	3.1079	3.4468
829	3.1114	3.4524
831	3.1146	3.4589
833	3.118	3.4651
835	3.1215	3.4702
837	3.1245	3.4755
839	3.1278	3.4811
841	3.1306	3.4868
843	3.1341	3.4925
845	3.1371	3.4981
847	3.141	3.5047
849	3.1446	3.5117
851	3.1477	3.5176
853	3.1514	3.5228
855	3.155	3.5278
857	3.1578	3.5335
859	3.1622	3.5394
861	3.1653	3.5451
863	3.1686	3.5509
865	3.1721	3.5565
867	3.1759	3.5612
869	3.1797	3.5675
871	3.1835	3.5727
873	3.1872	3.5785
875	3.1923	3.5848
877	3.198	3.5937
879	3.2005	3.5985
881	3.2026	3.6014
883	3.2044	3.6043
885	3.2067	3.6078
887	3.21	3.6128
889	3.2153	3.6201
891	3.2211	3.6285
893	3.2248	3.635
895	3.2273	3.6394
897	3.2303	3.6437
899	3.2349	3.6497
901	3.2418	3.6581
903	3.245	3.6638
905	3.2474	3.6672
907	3.2502	3.6716
909	3.2553	3.6776
911	3.2635	3.688
913	3.2675	3.6945
915	3.2699	3.698
917	3.2722	3.7012
919	3.2746	3.7047
921	3.2779	3.7099
923	3.2828	3.7163
925	3.2875	3.7228
927	3.2917	3.7287
929	3.2962	3.7349
931	3.3005	3.7415
933	3.3058	3.7479
935	3.3101	3.7533
937	3.3141	3.7582
939	3.3182	3.7637
941	3.3219	3.7684
943	3.3267	3.7736
945	3.3314	3.7797
947	3.3364	3.7868
949	3.3413	3.7919
951	3.3447	3.7968
953	3.3487	3.8013
955	3.3524	3.8064
957	3.3567	3.812
959	3.3618	3.818
961	3.3675	3.8233
963	3.3726	3.8296
965	3.3779	3.8369
967	3.3826	3.8418
969	3.3867	3.8464
971	3.3912	3.8521
973	3.3966	3.8575
975	3.4048	3.8659
977	3.4093	3.8715
979	3.4116	3.8745
981	3.414	3.8772
983	3.4168	3.8807
985	3.4244	3.8866
987	3.4331	3.897
989	3.438	3.9037
991	3.4406	3.9067
993	3.4433	3.9094
995	3.4458	3.9125
997	3.4502	3.9174
999	3.4562	3.9229
1001	3.4612	3.9292
1003	3.4668	3.936
1005	3.4714	3.9411
1007	3.4771	3.9473
1009	3.4832	3.9527
1011	3.4877	3.9572
1013	3.4917	3.9611
1015	3.496	3.9664
1017	3.5011	3.9706
1019	3.506	3.977
1021	3.5088	3.9823
1023	3.5142	3.9871
1025	3.5205	3.9927
1027	3.5251	3.9982
1029	3.5309	4.0043
1031	3.5353	4.0084
1033	3.5392	4.0141
1035	3.5452	4.0187
1037	3.5493	4.0231
1039	3.5564	4.0293
1041	3.5619	4.0343
1043	3.5647	4.0411
1045	3.5711	4.0452
1047	3.5774	4.0493
1049	3.5827	4.0545
1051	3.5891	4.0604
1053	3.5923	4.0632
1055	3.5972	4.0683
1057	3.6014	4.0732
1059	3.6091	4.0794
1061	3.6129	4.0844
1063	3.6194	4.0877
1065	3.6261	4.0961
1067	3.6287	4.0957
1069	3.6355	4.1008
1071	3.64	4.1061
1073	3.6476	4.1117
1075	3.6506	4.1154
1077	3.6552	4.1192
1079	3.6616	4.1245
1081	3.6694	4.128
1083	3.6742	4.1328
1085	3.6775	4.1344
1087	3.6827	4.1406
1089	3.6891	4.144
1091	3.6927	4.1494
1093	3.6972	4.1524
1095	3.7017	4.1541
1097	3.7098	4.1555
1099	3.7146	4.1588
