# Supplementary material for: Spectral data of refractive index and extinction coefficient for thin films of titanium group metals used for fabrication of optical microstructures
Source: Data Brief. 2019 Nov 28;28:104903. doi: 10.1016/j.dib.2019.104903 (PMC6911987; doi:10.1016/j.dib.2019.104903)
Supplement: Multimedia component 2 [file mmc2.xlsx]

## Sheet: Лист1
Spectral dependence of optical constants for Ti
wavelength, nm	refractive index (n)	extinction coefficient (k)
300	1.2487	1.9368
302	1.2474	1.9536
304	1.2456	1.9737
306	1.2464	1.9936
308	1.2461	2.0114
310	1.2463	2.0337
312	1.2471	2.0548
314	1.249	2.076
316	1.2516	2.0982
318	1.255	2.1216
320	1.2594	2.143
322	1.266	2.1645
324	1.2738	2.1868
326	1.2823	2.2067
328	1.2909	2.2283
330	1.3013	2.2496
332	1.3122	2.2695
334	1.3241	2.2905
336	1.335	2.3102
338	1.3466	2.3295
340	1.359	2.3488
342	1.3712	2.3674
344	1.3835	2.3857
346	1.3964	2.4025
348	1.4096	2.4204
350	1.4225	2.4359
352	1.4364	2.4519
354	1.4506	2.4672
356	1.4642	2.4817
358	1.4779	2.4963
360	1.4919	2.5097
362	1.5061	2.5229
364	1.5198	2.536
366	1.5334	2.5476
368	1.5478	2.5598
370	1.5621	2.5713
372	1.5755	2.5828
374	1.5901	2.5937
376	1.6037	2.6029
378	1.6175	2.6136
380	1.6311	2.6231
382	1.6444	2.6321
384	1.6574	2.6407
386	1.6697	2.6485
388	1.6834	2.6568
390	1.6961	2.6646
392	1.7087	2.6721
394	1.721	2.6794
396	1.7329	2.6862
398	1.7446	2.6928
400	1.7562	2.6995
402	1.7679	2.7058
404	1.7793	2.712
406	1.7906	2.7185
408	1.8024	2.725
410	1.8134	2.7311
412	1.8241	2.7371
414	1.8344	2.743
416	1.8446	2.7488
418	1.8551	2.7549
420	1.8649	2.7607
422	1.8742	2.7664
424	1.8837	2.7722
426	1.8931	2.7779
428	1.9025	2.7838
430	1.9115	2.7897
432	1.9204	2.7954
434	1.9294	2.8015
436	1.938	2.8072
438	1.9464	2.8132
440	1.9547	2.8186
442	1.9627	2.8245
444	1.9711	2.8304
446	1.9792	2.8364
448	1.9871	2.8422
450	1.9942	2.8477
452	2.0017	2.8534
454	2.0091	2.859
456	2.0167	2.865
458	2.0243	2.8711
460	2.0315	2.8772
462	2.039	2.8833
464	2.0461	2.8891
466	2.053	2.8951
468	2.0595	2.9007
470	2.066	2.9064
472	2.0725	2.9121
474	2.0795	2.918
476	2.0868	2.9248
478	2.0942	2.9313
480	2.1012	2.9379
482	2.1079	2.944
484	2.1145	2.9504
486	2.1211	2.9568
488	2.1279	2.9632
490	2.1348	2.9699
492	2.1413	2.9763
494	2.1474	2.9823
496	2.1538	2.9887
498	2.1607	2.9957
500	2.1673	3.0023
502	2.1737	3.009
504	2.1802	3.0156
506	2.1866	3.0223
508	2.1932	3.0291
510	2.1998	3.0359
512	2.2062	3.0427
514	2.2125	3.0495
516	2.2193	3.0562
518	2.226	3.0635
520	2.2324	3.0703
522	2.2392	3.0773
524	2.2458	3.0843
526	2.2523	3.0909
528	2.2592	3.0985
530	2.2659	3.1056
532	2.2726	3.1126
534	2.2794	3.1197
536	2.2859	3.1269
538	2.2929	3.1342
540	2.2997	3.1412
542	2.3066	3.1481
544	2.3133	3.1551
546	2.3204	3.1624
548	2.3273	3.1696
550	2.3343	3.1768
552	2.3412	3.1839
554	2.3485	3.1913
556	2.3557	3.1984
558	2.3628	3.2058
560	2.3703	3.2132
562	2.3777	3.2206
564	2.3852	3.2281
566	2.3926	3.2352
568	2.3994	3.2422
570	2.4067	3.2493
572	2.4139	3.2559
574	2.421	3.2633
576	2.4285	3.2703
578	2.4354	3.2771
580	2.4422	3.2836
582	2.4493	3.2905
584	2.4566	3.2972
585	2.4624	3.3027
587	2.4693	3.3093
589	2.4763	3.3162
591	2.4838	3.3231
593	2.4913	3.33
595	2.4985	3.3361
597	2.5058	3.3429
599	2.5132	3.3498
601	2.5202	3.3564
603	2.528	3.3628
605	2.5353	3.3694
607	2.543	3.3759
609	2.5504	3.3825
611	2.5579	3.3887
613	2.5658	3.3957
615	2.5731	3.4021
617	2.5809	3.4086
619	2.5886	3.4147
621	2.5961	3.4211
623	2.6039	3.4275
625	2.6116	3.434
627	2.6196	3.4403
629	2.6272	3.4465
631	2.6348	3.4527
633	2.6428	3.4594
635	2.6507	3.4655
637	2.6585	3.4715
639	2.666	3.478
641	2.674	3.4844
643	2.6818	3.4902
645	2.6893	3.4963
647	2.6971	3.5027
649	2.7049	3.5087
651	2.7123	3.5143
653	2.7198	3.5203
655	2.7276	3.5258
657	2.7353	3.5315
659	2.7431	3.5376
661	2.7513	3.5436
663	2.7589	3.5494
665	2.7662	3.5547
667	2.7736	3.5605
669	2.7809	3.566
671	2.7884	3.5714
673	2.7959	3.5771
675	2.8034	3.5822
677	2.8114	3.5879
679	2.8195	3.5938
681	2.8274	3.599
683	2.8355	3.6047
685	2.8438	3.6105
687	2.851	3.6158
689	2.8593	3.6206
691	2.8667	3.6266
693	2.8742	3.6317
695	2.8822	3.637
697	2.8905	3.6429
699	2.898	3.6475
701	2.906	3.6533
703	2.914	3.6585
705	2.9222	3.6635
707	2.9303	3.6688
709	2.9386	3.6738
711	2.9457	3.6789
713	2.9534	3.6836
715	2.961	3.6889
717	2.9683	3.6933
719	2.9758	3.6985
721	2.9836	3.7032
723	2.9921	3.7085
725	3.0002	3.7137
727	3.0086	3.719
729	3.0166	3.7234
731	3.0244	3.7284
733	3.0315	3.7332
735	3.0393	3.7378
737	3.047	3.7424
739	3.0553	3.7472
741	3.0628	3.7524
743	3.0701	3.7561
745	3.0782	3.7606
747	3.0856	3.7657
749	3.0939	3.77
751	3.101	3.775
753	3.1085	3.7787
755	3.1156	3.7833
757	3.1237	3.7878
759	3.1323	3.7922
761	3.1406	3.7973
763	3.1468	3.8011
765	3.1521	3.8042
767	3.1582	3.808
769	3.1652	3.8117
771	3.1738	3.8165
773	3.1821	3.8216
775	3.1899	3.8254
777	3.1974	3.8297
779	3.2046	3.8343
781	3.2118	3.8385
783	3.2201	3.842
785	3.2282	3.8465
787	3.2353	3.8499
789	3.2421	3.8539
791	3.2483	3.8576
793	3.2554	3.8619
795	3.2632	3.8657
797	3.2706	3.8696
799	3.2778	3.8731
801	3.2849	3.8766
803	3.2922	3.882
805	3.2993	3.8851
807	3.3072	3.8886
809	3.3143	3.8923
811	3.3213	3.8961
813	3.3294	3.8998
815	3.3373	3.9043
817	3.3489	3.9099
819	3.3588	3.9139
821	3.363	3.9167
823	3.3664	3.9187
825	3.3701	3.9212
827	3.3746	3.9238
829	3.3822	3.9277
831	3.3901	3.9319
833	3.3981	3.936
835	3.4048	3.94
837	3.4106	3.943
839	3.4174	3.9464
841	3.4249	3.9499
843	3.43	3.9541
845	3.4373	3.9575
847	3.4455	3.961
849	3.4527	3.9655
851	3.4595	3.9693
853	3.4673	3.9735
855	3.4728	3.9763
857	3.4799	3.98
859	3.4865	3.9836
861	3.494	3.9879
863	3.5006	3.9903
865	3.5082	3.9939
867	3.5143	3.9973
869	3.5205	4
871	3.5272	4.0042
873	3.5338	4.0072
875	3.5425	4.0118
877	3.5526	4.0176
879	3.5585	4.0196
881	3.5623	4.0212
883	3.5645	4.0229
885	3.5675	4.0253
887	3.5725	4.0282
889	3.5816	4.0327
891	3.5927	4.0381
893	3.5998	4.0416
895	3.6041	4.0442
897	3.6077	4.0469
899	3.6146	4.0503
901	3.6257	4.0559
903	3.6313	4.059
905	3.6343	4.0608
907	3.6376	4.0635
909	3.6452	4.0668
911	3.6589	4.0741
913	3.6668	4.0779
915	3.6704	4.0795
917	3.6728	4.0813
919	3.6754	4.0835
921	3.6802	4.0866
923	3.6877	4.0906
925	3.6947	4.0941
927	3.7017	4.0987
929	3.709	4.1021
931	3.7152	4.1052
933	3.7217	4.1093
935	3.7281	4.1128
937	3.7349	4.1166
939	3.7397	4.1188
941	3.7457	4.1219
943	3.7515	4.125
945	3.7586	4.1297
947	3.7655	4.1328
949	3.7719	4.1361
951	3.7771	4.14
953	3.7818	4.1424
955	3.7874	4.1451
957	3.7925	4.1484
959	3.7995	4.1536
961	3.8077	4.1555
963	3.814	4.1595
965	3.8213	4.164
967	3.828	4.1676
969	3.8337	4.1696
971	3.8391	4.1738
973	3.8454	4.1769
975	3.8557	4.1818
977	3.8625	4.1856
979	3.8654	4.1868
981	3.8671	4.1885
983	3.8697	4.191
985	3.8788	4.1939
987	3.8913	4.2011
989	3.8987	4.2057
991	3.9023	4.2071
993	3.9051	4.2085
995	3.9077	4.2108
997	3.9141	4.2141
999	3.9215	4.2175
1001	3.9285	4.2217
1003	3.9345	4.2263
1005	3.9419	4.2296
1007	3.9487	4.2328
1009	3.9556	4.2358
1011	3.9613	4.2397
1013	3.9661	4.242
1015	3.9702	4.2456
1017	3.9762	4.2476
1019	3.9811	4.251
1021	3.9872	4.257
1023	3.9942	4.2599
1025	4.0008	4.2624
1027	4.0052	4.2665
1029	4.013	4.2691
1031	4.0192	4.2722
1033	4.0254	4.2773
1035	4.0311	4.2797
1037	4.0379	4.2817
1039	4.0444	4.2854
1041	4.0501	4.2894
1043	4.0577	4.2926
1045	4.0643	4.2944
1047	4.0702	4.298
1049	4.0771	4.3018
1051	4.0836	4.3065
1053	4.0879	4.3082
1055	4.0941	4.3113
1057	4.0981	4.3141
1059	4.108	4.3168
1061	4.1128	4.3203
1063	4.1219	4.3239
1065	4.1264	4.3253
1067	4.1311	4.3281
1069	4.1375	4.3303
1071	4.1449	4.3361
1073	4.1512	4.3362
1075	4.1604	4.3409
1077	4.1625	4.3426
1079	4.1721	4.3468
1081	4.1766	4.3473
1083	4.1823	4.3506
1085	4.1859	4.3528
1087	4.193	4.3552
1089	4.1987	4.3592
1091	4.2027	4.3601
1093	4.2082	4.361
1095	4.2129	4.356
1097	4.217	4.3568
1099	4.2222	4.3578
