# Supplementary material for: Spectral data of refractive index and extinction coefficient for thin films of titanium group metals used for fabrication of optical microstructures
Source: Data Brief. 2019 Nov 28;28:104903. doi: 10.1016/j.dib.2019.104903 (PMC6911987; doi:10.1016/j.dib.2019.104903)
Supplement: Multimedia component 3 [file mmc3.xlsx]

## Sheet: Лист1
Spectral dependence of optical constants for Zr
wavelength, nm	refractive index (n)	extinction coefficient (k)
300	1.2777	1.6054
302	1.2822	1.6154
304	1.2859	1.6235
306	1.2898	1.6351
308	1.2947	1.6441
310	1.2975	1.6546
312	1.3019	1.6642
314	1.3067	1.6757
316	1.3103	1.6862
318	1.3157	1.6968
320	1.3202	1.7079
322	1.3259	1.7179
324	1.3316	1.7285
326	1.3371	1.7387
328	1.3438	1.748
330	1.3502	1.7576
332	1.356	1.7673
334	1.3624	1.7769
336	1.3689	1.7875
338	1.375	1.7976
340	1.3809	1.808
342	1.3864	1.8184
344	1.3915	1.8275
346	1.3976	1.8383
348	1.4039	1.8489
350	1.4086	1.8584
352	1.4146	1.8689
354	1.4207	1.8792
356	1.4262	1.8895
358	1.4322	1.8991
360	1.4379	1.909
362	1.4437	1.9188
364	1.4503	1.929
366	1.4554	1.9379
368	1.462	1.9481
370	1.4683	1.9578
372	1.4743	1.9674
374	1.4806	1.9767
376	1.4856	1.9859
378	1.493	1.9955
380	1.4993	2.0047
382	1.5056	2.0141
384	1.5123	2.0231
386	1.5183	2.0319
388	1.5251	2.041
390	1.5318	2.0499
392	1.5384	2.0587
394	1.5449	2.0672
396	1.5512	2.0752
398	1.5577	2.0835
400	1.5639	2.0916
402	1.5708	2.1001
404	1.5773	2.1084
406	1.5843	2.1169
408	1.5913	2.1254
410	1.5979	2.1337
412	1.6049	2.142
414	1.6116	2.1499
416	1.6183	2.1578
418	1.6249	2.166
420	1.6315	2.1737
422	1.638	2.1816
424	1.6444	2.1888
426	1.6512	2.1969
428	1.658	2.205
430	1.6646	2.2127
432	1.6714	2.2205
434	1.6782	2.2284
436	1.685	2.2362
438	1.6917	2.2439
440	1.6984	2.2514
442	1.7051	2.2591
444	1.7125	2.2672
446	1.7195	2.2751
448	1.7263	2.2826
450	1.7333	2.2901
452	1.7398	2.2972
454	1.7467	2.3043
456	1.7542	2.3122
458	1.7614	2.3198
460	1.7685	2.327
462	1.7755	2.3342
464	1.7826	2.3412
466	1.7891	2.3477
468	1.7957	2.3539
470	1.8021	2.36
472	1.8085	2.366
474	1.8155	2.3725
476	1.8231	2.3796
478	1.8305	2.3865
480	1.8381	2.3936
482	1.8451	2.4
484	1.8516	2.4057
486	1.8588	2.4122
488	1.8659	2.4187
490	1.8731	2.4251
492	1.8801	2.4314
494	1.8866	2.4369
496	1.8933	2.4428
498	1.9007	2.4494
500	1.9082	2.4557
502	1.9152	2.4617
504	1.9224	2.4676
506	1.9294	2.4734
508	1.9364	2.4791
510	1.9431	2.4848
512	1.9503	2.4905
514	1.9573	2.496
516	1.964	2.5015
518	1.971	2.5071
520	1.9779	2.5125
522	1.9848	2.5178
524	1.9917	2.5232
526	1.9983	2.5283
528	2.0056	2.5339
530	2.0123	2.5391
532	2.0193	2.5443
534	2.0259	2.5492
536	2.0327	2.5543
538	2.0401	2.5598
540	2.0471	2.5649
542	2.0537	2.5696
544	2.0604	2.5746
546	2.0673	2.5795
548	2.0745	2.5846
550	2.0815	2.5895
552	2.0881	2.5942
554	2.095	2.5989
556	2.1022	2.6037
558	2.1092	2.6085
560	2.116	2.6131
562	2.1228	2.6174
564	2.1298	2.6221
566	2.1368	2.6266
568	2.1433	2.6311
570	2.15	2.6351
572	2.1568	2.6395
574	2.1634	2.6436
576	2.1699	2.6475
578	2.1766	2.6517
580	2.1832	2.6556
582	2.1894	2.6593
584	2.1959	2.6634
585	2.2014	2.6665
587	2.2072	2.6701
589	2.2138	2.674
591	2.2202	2.6777
593	2.2268	2.6813
595	2.2333	2.6849
597	2.2399	2.6886
599	2.2464	2.6923
601	2.2529	2.6958
603	2.2594	2.6994
605	2.2662	2.7029
607	2.2725	2.7063
609	2.2789	2.7094
611	2.2847	2.7125
613	2.2911	2.7155
615	2.2975	2.7189
617	2.3039	2.7218
619	2.3101	2.7248
621	2.316	2.728
623	2.322	2.7307
625	2.328	2.7332
627	2.334	2.7362
629	2.3398	2.7391
631	2.3457	2.7416
633	2.3515	2.7443
635	2.3574	2.7468
637	2.3628	2.7494
639	2.3685	2.7519
641	2.3741	2.7542
643	2.3794	2.7568
645	2.3848	2.7594
647	2.3903	2.7618
649	2.3954	2.7637
651	2.4004	2.7659
653	2.4053	2.7683
655	2.4103	2.7704
657	2.4155	2.7725
659	2.4202	2.7748
661	2.4253	2.7771
663	2.4299	2.779
665	2.4344	2.7814
667	2.4391	2.7833
669	2.4435	2.7855
671	2.4481	2.7876
673	2.4524	2.7895
675	2.4567	2.7913
677	2.4611	2.7936
679	2.4657	2.7958
681	2.4702	2.7981
683	2.4745	2.8
685	2.4784	2.8021
687	2.4826	2.8044
689	2.4867	2.8064
691	2.4907	2.8083
693	2.4944	2.8103
695	2.4986	2.8125
697	2.5032	2.8154
699	2.5071	2.8179
701	2.5113	2.8201
703	2.5151	2.8224
705	2.519	2.8249
707	2.5228	2.8273
709	2.5269	2.8296
711	2.5305	2.8318
713	2.5337	2.8337
715	2.5367	2.836
717	2.5404	2.8382
719	2.5436	2.8404
721	2.5471	2.8432
723	2.5509	2.8458
725	2.5542	2.8481
727	2.5578	2.8507
729	2.5615	2.8532
731	2.5646	2.8559
733	2.5676	2.8582
735	2.5703	2.8604
737	2.5734	2.8631
739	2.5766	2.8657
741	2.5798	2.8683
743	2.5831	2.8712
745	2.5857	2.8735
747	2.5889	2.876
749	2.592	2.8784
751	2.5947	2.8815
753	2.5973	2.8838
755	2.6004	2.8863
757	2.6033	2.8892
759	2.6069	2.8925
761	2.6104	2.8956
763	2.6128	2.8979
765	2.6145	2.8999
767	2.6162	2.9016
769	2.6184	2.9042
771	2.6219	2.908
773	2.6252	2.9105
775	2.6282	2.9139
777	2.6303	2.9174
779	2.6335	2.92
781	2.6367	2.9228
783	2.639	2.9253
785	2.6424	2.9294
787	2.645	2.9324
789	2.6473	2.9346
791	2.6495	2.9372
793	2.6521	2.9407
795	2.6554	2.9438
797	2.6579	2.9471
799	2.6601	2.9502
801	2.6626	2.9533
803	2.6655	2.9563
805	2.6682	2.9596
807	2.6707	2.9625
809	2.6734	2.9653
811	2.6764	2.9686
813	2.6788	2.9721
815	2.6825	2.9761
817	2.6873	2.9807
819	2.6913	2.9862
821	2.6932	2.988
823	2.6938	2.9888
825	2.6942	2.99
827	2.6951	2.9913
829	2.6978	2.9943
831	2.701	2.999
833	2.7043	3.0028
835	2.7066	3.0061
837	2.7085	3.0086
839	2.7107	3.012
841	2.7136	3.0163
843	2.7155	3.0189
845	2.7178	3.0222
847	2.7206	3.0262
849	2.7238	3.0303
851	2.7264	3.0339
853	2.7294	3.0391
855	2.7309	3.0417
857	2.7345	3.0457
859	2.7373	3.0484
861	2.7396	3.0513
863	2.7416	3.0554
865	2.7447	3.0587
867	2.7478	3.0624
869	2.75	3.0657
871	2.7529	3.07
873	2.7554	3.0729
875	2.7596	3.0768
877	2.7634	3.0834
879	2.7665	3.0868
881	2.7675	3.088
883	2.7677	3.0888
885	2.7678	3.09
887	2.7692	3.0924
889	2.7733	3.0974
891	2.7785	3.1042
893	2.7816	3.1086
895	2.7828	3.111
897	2.7841	3.1129
899	2.7866	3.1167
901	2.7916	3.123
903	2.7944	3.1274
905	2.7952	3.1288
907	2.7958	3.1303
909	2.7988	3.1336
911	2.8057	3.1425
913	2.8089	3.1475
915	2.8102	3.1492
917	2.8105	3.1505
919	2.8108	3.1518
921	2.8125	3.1548
923	2.816	3.1589
925	2.8188	3.1639
927	2.8222	3.168
929	2.8251	3.1725
931	2.8283	3.1768
933	2.8307	3.1808
935	2.8335	3.1844
937	2.8363	3.1885
939	2.8385	3.1921
941	2.8402	3.195
943	2.8427	3.1983
945	2.8458	3.2029
947	2.849	3.207
949	2.8516	3.2106
951	2.8539	3.2137
953	2.8563	3.2168
955	2.8577	3.2199
957	2.8602	3.2232
959	2.8629	3.228
961	2.8661	3.232
963	2.8692	3.2368
965	2.8721	3.241
967	2.8756	3.245
969	2.8782	3.2487
971	2.8808	3.2519
973	2.8837	3.2558
975	2.8881	3.2611
977	2.8912	3.2654
979	2.8924	3.2671
981	2.8924	3.2682
983	2.8929	3.2699
985	2.8973	3.274
987	2.9035	3.2826
989	2.9067	3.288
991	2.9085	3.29
993	2.9092	3.2909
995	2.9098	3.2926
997	2.9121	3.2951
999	2.9159	3.3002
1001	2.919	3.3057
1003	2.922	3.3095
1005	2.9245	3.3136
1007	2.9281	3.3181
1009	2.9314	3.3223
1011	2.9339	3.3253
1013	2.9359	3.3288
1015	2.9379	3.3315
1017	2.9405	3.3353
1019	2.9425	3.3382
1021	2.9454	3.3433
1023	2.947	3.3461
1025	2.95	3.3516
1027	2.9526	3.3543
1029	2.9552	3.3587
1031	2.9588	3.3605
1033	2.9619	3.364
1035	2.9634	3.3684
1037	2.966	3.3714
1039	2.9694	3.3757
1041	2.9728	3.3801
1043	2.9751	3.3855
1045	2.9781	3.3878
1047	2.9784	3.3919
1049	2.9836	3.3954
1051	2.9864	3.3981
1053	2.9896	3.4013
1055	2.9904	3.404
1057	2.9928	3.4076
1059	2.9971	3.4125
1061	2.9985	3.4165
1063	3.0011	3.4206
1065	3.0043	3.4228
1067	3.0063	3.4247
1069	3.0108	3.4296
1071	3.0137	3.4324
1073	3.0162	3.4374
1075	3.0169	3.4385
1077	3.0216	3.4429
1079	3.0247	3.4471
1081	3.0279	3.4493
1083	3.0305	3.4517
1085	3.0318	3.454
1087	3.0353	3.4566
1089	3.0393	3.4613
1091	3.0394	3.4638
1093	3.0424	3.4637
1095	3.0447	3.4692
1097	3.0473	3.4674
1099	3.0489	3.4691
